# Supplementary material for: High Throughput Isolation and Data Independent Acquisition Mass Spectrometry (DIA-MS) of Urinary Extracellular Vesicles to Improve Prostate Cancer Diagnosis
Source: Molecules. 2022 Nov 23;27(23):8155. doi: 10.3390/molecules27238155 (PMC9737666; doi:10.3390/molecules27238155)
Supplement: Supplementary file 1 [file molecules-27-08155-s001.zip]

Archive with 1 entries (1 files):
- molecules-2015773-supplementary.pdf
